# Supplementary material for: Ab Initio Study of Formation Mechanisms and Thermochemical Properties of Reactive Oxygen Species (ROS) in Photocatalytic Processes
Source: Int J Mol Sci. 2025 Sep 15;26(18):8989. doi: 10.3390/ijms26188989 (PMC12469441; doi:10.3390/ijms26188989)
Supplement: Supplementary file 1 [file ijms-26-08989-s001.zip]

Archive with 1 entries (1 files):
- ijms-3826869-supplementary.pdf
